# Supplementary material for: (5′S) 5′,8-cyclo-2′-deoxyadenosine Cannot Stop BER. Clustered DNA Lesion Studies
Source: Int J Mol Sci. 2021 May 31;22(11):5934. doi: 10.3390/ijms22115934 (PMC8199134; doi:10.3390/ijms22115934)
Supplement: Supplementary file 1 [file ijms-22-05934-s001.zip]

Archive with 1 entries (1 files):
- ijms-1221157-supplementary.pdf
